# Supplementary material for: HIF-1α Causes LCMT1/PP2A Deficiency and Mediates Tau Hyperphosphorylation and Cognitive Dysfunction during Chronic Hypoxia
Source: Int J Mol Sci. 2022 Dec 17;23(24):16140. doi: 10.3390/ijms232416140 (PMC9783654; doi:10.3390/ijms232416140)
Supplement: Supplementary file 1 [file ijms-23-16140-s001.zip]

Archive with 1 entries (1 files):
- ijms-2032562-supplementary.pdf
